# Supplementary material for: Prognostic values of S100 family members in ovarian cancer patients
Source: BMC Cancer. 2018 Dec 17;18:1256. doi: 10.1186/s12885-018-5170-3 (PMC6296138; doi:10.1186/s12885-018-5170-3)
Supplement: Supplementary file 1 — Table S1. The mRNA expression of some S100 family members is of no apparent prognostic significance in all ovarian cancer patients. Abbreviations: exp.: expression; OS: overall survival; HR: hazard ratio; CI: confidence interval; Table S2. The mRNA expression of some S100 family members is of no apparent prognostic significance in all serous ovarian cancer patients. Abbreviations: exp.: expression; OS: overall survival; HR: hazard ratio; CI: confidence interval; Table S3. The mRNA expression of some S100 family members is of no apparent prognostic significance in all endometrioid ovarian cancer patients. Abbreviations: exp.: expression; OS: overall survival; HR: hazard ratio; CI: confidence interval; Table S4. Prognostic value of mRNA expression of S100 family members in ovarian cancer patients with optimal or suboptimal surgery. Abbreviations: exp. -expression, HR-hazard ratio, CI-confidence intervals; Table S5. Prognostic value of mRNA expression of S100 family members in ovarian cancer patients with chemotherapy. Abbreviations: exp. -expression, HR-hazard ratio, CI-confidence intervals; Table S6. The mRNA expression levels of S100 family members in ovarian normal vs. tumor patients. Abbreviations: Min-minimal expression level, Q1-one quarter, Q3-three quarter, Max-max expression level, n-number (XLSX 29 kb) [file 12885_2018_5170_MOESM1_ESM.xlsx]

## Sheet: Table S1
Table S1. The mRNA expression of some S100 family members is of no apparent prognostic significance in all ovarian cancer patients.
S100 family	Aﬀymetrix IDs	No. of patients (n)		HR	95%CI	P value
		low exp	high exp
S100A4	203186_s_at	670	986	1.41	1-1.3	0.055
S100A7	205916_at	845	811	0.92	0.81-1.04	0.18
S100A8	202917_s_at	643	1013	0.9	0.79-1.02	0.1
S100A9	203535_at	578	1078	0.89	0.78-1.01	0.078
S100A11	200660_at	713	943	1.06	0.93-1.21	0.36
S100A12	205863_at	413	1243	0.87	0.76-1.01	0.072
S100A14	218677_at	596	1060	0.88	0.77-1.01	0.06
S100B	209686_at	1210	446	1.12	0.97-1.3	0.12
S100P	204351_at	604	1052	1.13	0.99-1.3	0.068
S100Z	1554876_a_at	273	382	0.88	0.72-1.08	0.24
Abbreviations: exp -expression, HR-hazard ratio, CI-confidence intervals

## Sheet: Table S2
Table S2. The mRNA expression of some S100 family members is of no apparent prognostic significance in all serous ovarian cancer patients.
S100 family	Aﬀymetrix IDs	No. of patients (n)		HR	95%CI	P value
		low exp	high exp
S100A2	204268_at	664	543	1.08	0.93-1.26	0.31
S100A3	206027_at	374	833	0.86	0.73-1.01	0.06
S100A4	203186_s_at	427	780	0.91	0.78-1.07	0.24
S100A7	205916_at	729	478	0.9	0.77-1.05	0.19
S100A7A	232170_at	378	145	1.17	0.92-1.49	0.2
S100A9	203535_at	448	759	0.87	0.74-1.01	0.075
S100A11	200660_at	685	522	1.08	0.93-1.26	0.32
S100A12	205863_at	364	843	0.9	0.76-1.05	0.18
S100A14	218677_at	724	483	0.89	0.76-1.04	0.13
S100A16	227998_at	353	170	1.21	0.97-1.52	0.096
S100B	209686_at	850	357	1.13	0.95-1.33	0.16
S100G	207885_at	377	830	0.9	0.76-1.06	0.2
S100P	204351_at	504	703	1.09	0.93-1.27	0.28
S100Z	1554876_a_at	319	204	1.16	0.93-1.46	0.19
Abbreviations: exp -expression, HR-hazard ratio, CI-confidence intervals

## Sheet: Table S3
Table S3. The mRNA expression of some S100 family members is of no apparent prognostic significance in all endometrioid ovarian cancer patients.
S100 family	Aﬀymetrix IDs	No. of patients (n)		HR	95%CI	P value
		low exp	high exp
S100A1	205334_at	27	10	0	0-inf	0.23
S100A3	206027_at	11	26	0.27	0.04-1.6	0.27
S100A4	203186_s_at	19	18	4.79	0.53-42.98	0.12
S100A5	207763_at	12	25	3778---	0-inf	0.092
S100A6	217728_at	15	22	2.82	0.31-25.21	0.33
S100A7	205916_at	17	20	0.17	0.02-1.48	0.066
S100A7A	232170_at	9	21	352977	0-inf	0.15
S100A8	202917_s_at	25	12	0.41	0.05-3.66	0.41
S100A9	203535_at	8	29	0.41	0.07-2.47	0.32
S100A11	200660_at	24	13	2.53	0.42-15.16	0.29
S100A14	218677_at	22	15	3.03	0.5-18.16	0.2
S100A16	227998_at	13	17	2.65	0.28-25.49	0.38
S100B	209686_at	8	29	0.4	0.07-2.38	0.29
S100P	204351_at	12	25	0.38	0.06-2.29	0.28
S100Z	1554876_a_at	11	19	0.41	0.06-2.92	0.36
Abbreviations: exp -expression, HR-hazard ratio, CI-confidence intervals, inf-infinite

## Sheet: Table S4
Table S4. Prognostic value of mRNA expression of S100 family members in ovarian cancer patients with optimal or suboptimal surgery.
S100 family	Affymetrix IDs	No. of patients(n)		Surgery-debulk	HR	95% CI	P value
		low exp	high exp
S100A1	205334_at	335	466	Optimal	1.13	0.92-1.39	0.26
		243	293	Suboptimal	0.67	0.55-0.82	9.1e-05
S100A2	204268_at	380	421	Optimal	1.24	1.01-1.52	0.039
		266	270	Suboptimal	1.19	0.98-1.46	0.086
S100A3	206027_at	225	576	Optimal	0.61	0.49-0.76	1.1e-05
		272	264	Suboptimal	1.11	0.9-1.35	0.33
S100A4	203186_s_at	589	212	Optimal	1.26	1.01-1.56	0.039
		401	135	Suboptimal	0.84	0.66-1.06	0.14
S100A5	207763_at	389	412	Optimal	1.22	0.99-1.49	0.057
		386	150	Suboptimal	0.81	0.65-1.01	0.066
S100A6	217728_at	554	247	Optimal	0.88	0.7-1.1	0.26
		401	135	Suboptimal	0.78	0.62-0.89	0.043
S100A7	205916_at	248	553	Optimal	0.76	0.61-0.94	0.012
		382	154	Suboptimal	0.86	0.69-1.08	0.2
S100A7A	232170_at	158	85	Optimal	1.52	1-2.32	0.049
		65	170	Suboptimal	1.37	0.98-1.93	0.065
S100A8	202917_s_at	315	486	Optimal	0.83	0.68-1.02	0.083
		364	172	Suboptimal	0.91	0.73-1.13	0.39
S100A9	203535_at	260	541	Optimal	0.78	0.63-0.96	0.018
		133	403	Suboptimal	1.14	0.9-1.45	0.26
S100A10	200872_at	530	271	Optimal	1.42	1.15-1.76	0.0012
		401	135	Suboptimal	1.17	0.92-1.48	0.21
S100A11	200660_at	600	201	Optimal	0.84	0.66-1.08	0.17
		398	138	Suboptimal	1.2	0.96-1.51	0.11
S100A12	205863_at	199	602	Optimal	0.71	0.57-0.9	0.0034
		201	335	Suboptimal	1.1	0.9-1.36	0.36
S100A13	202598_at	591	210	Optimal	0.84	0.66-1.06	0.14
		363	173	Suboptimal	0.75	0.61-0.93	0.0084
S100A14	218677_at	443	358	Optimal	0.86	0.7-1.06	0.16
		173	363	Suboptimal	0.81	0.66-1.01	0.058
S100A16	227998_at	62	181	Optimal	1.98	1.16-3.4	0.011
		71	164	Suboptimal	0.76	0.55-1.05	0.091
S100B	209686_at	571	230	Optimal	1.35	1.08-1.68	0.0077
		206	330	Suboptimal	0.82	0.67-1.01	0.059
S100G	207885_at	225	576	Optimal	0.69	0.55-0.86	0.0011
		308	228	Suboptimal	0.82	0.67-1.00	0.055
S100P	204351_at	222	579	Optimal	1.15	0.91-1.44	0.24
		328	208	Suboptimal	1.23	1-1.5	0.05
S100Z	1554876_a_at	73	170	Optimal	1.4	0.88-2.25	0.16
		122	113	Suboptimal	1.14	0.85-1.53	0.4
Abbreviations: exp -expression, HR-hazard ratio, CI-confidence intervals

## Sheet: Table S5
Table S5. Prognostic value of mRNA expression of S100 family members in ovarian cancer patients with chemotherapy.
S100 family	Affymetrix IDs	No. of patients(n)			HR	95% CI	P value
		low exp	high exp	chemtherapy
S100A1	205334_at	642	767	Platin	0.88	0.76-1.01	0.073
		588	205	Taxol	1.1	0.89-1.35	0.37
		572	204	Taxol+platin	1.1	0.89-1.35	0.38
		71	37	Docetaxel	0.61	0.34-1.1	0.098
		35	100	Gemcitabine	0.69	0.44-1.07	0.091
		85	135	Paclitaxel	1.46	0.9-2.38	0.12
		82	37	Topotecan	1.34	0.89-2.01	0.16
S100A2	204268_at	668	741	Platin	1.21	1,05-1,39	0.0073
		391	402	Taxol	1.32	1.1-1.6	0.0034
		352	424	Taxol+platin	1.35	1.11-1.63	0.0022
		48	60	Docetaxel	1.6	0.91-2.81	0.1
		51	84	Gemcitabine	1.48	0.98-2.22	0.059
		84	136	Paclitaxel	1.56	0.96-2.53	0.069
		61	58	Topotecan	1.56	1.06-2.3	0.024
S100A3	206027_at	352	1057	Platin	0.86	0.73-1.01	0.061
		210	583	Taxol	0.83	0.67-1.02	0.073
		210	566	Taxol+platin	0.82	0.66-1.01	0.057
		65	43	Docetaxel	0.52	0.28-0.94	0.027
		99	36	Gemcitabine	1.34	0.86-2.09	0.19
		101	119	Paclitaxel	0.71	0.45-1.12	0.14
		30	89	Topotecan	1.49	0.94-2.36	0.084
S100A4	203186_s_at	521	888	Platin	1.13	0.97-1.3	0.11
		241	552	Taxol	1,3	1.06-1.61	0.013
		234	542	Taxol+platin	1.28	1.03-1.58	0.023
		70	38	Docetaxel	0.55	0.31-0.97	0.036
		47	88	Gemcitabine	1.41	0.93-2.15	0.1
		114	106	Paclitaxel	0.76	0.48-1.19	0.23
		37	82	Topotecan	1.24	0.82-1.88	0.3
S100A5	207763_at	1021	388	Platin	0.85	0.72-0.99	0.042
		594	199	Taxol	0.87	0.7-1.09	0.22
		581	195	Taxol+platin	0.84	0.67-1.06	0.14
		43	65	Docetaxel	0.73	0.43-1.26	0.26
		85	50	Gemcitabine	1.39	0.92-2.11	0.11
		99	121	Paclitaxel	1.44	0.91-2.28	0.12
		86	33	Topotecan	1.56	1.01-2.41	0.044
S100A6	217728_at	1047	362	Platin	0.86	0.74-1.02	0.076
		358	435	Taxol	1.26	1.04-1.52	0.018
		346	430	Taxol+platin	1.27	1.05-1.54	0.015
		74	34	Docetaxel	0.7	0.237-1.33	0.28
		72	63	Gemcitabine	1.43	0.96-2.13	0.079
		83	137	Paclitaxel	1.48	0.91-2.4	0.11
		33	86	Topotecan	0.77	0.51-1.17	0.21
S100A7	205916_at	685	724	Platin	0.94	0.81-1.08	0.36
		418	375	Taxol	0.94	0.78-1.14	0.55
		270	506	Taxol+platin	1.06	0.86-1.29	0.59
		64	44	Docetaxel	0.4	0.21-0.73	0.0022
		65	70	Gemcitabine	0.58	0.39-0.85	0.0052
		…	…	Paclitaxel	…	…	…
		35	84	Topotecan	1.36	0.9-2.07	0.14
S100A7A	232170_at	159	319	Platin	1.34	1.4-1.73	0.024
		98	259	Taxol	1.55	1.09-2.19	0.013
		98	258	Taxol+platin	1.55	1.1-2.19	0.012
		…	…	Docetaxel	…	…	…
		…	…	Gemcitabine	…	…	…
		…	…	Paclitaxel	…	…	…
		…	…	Topotecan	…	…	…
S100A8	202917_s_at	539	870	Platin	0.91	0.79-1.05	0.19
		294	499	Taxol	0.83	0.69-1.01	0.059
		293	483	Taxol+platin	0.83	0.68-1.01	0.056
		47	61	Docetaxel	0.54	0.31-0.92	0.022
		95	40	Gemcitabine	1.25	0.79-1.96	0.34
		57	163	Paclitaxel	0.67	0.42-1.09	0.11
		86	33	Topotecan	1.73	1.13-2.65	0.011
S100A9	203535_at	750	659	Platin	1.12	0.97-1.29	0.12
		207	586	Taxol	0.86	0.7-1.05	0.14
		204	572	Taxol+platin	0.85	0.69-1.04	0.11
		55	33	Docetaxel	0.65	0.38-1.11	0.11
		97	38	Gemcitabine	1.34	0.85-2.11	0.2
		55	165	Paclitaxel	0.72	0.44-1.19	0.19
		86	33	Topotecan	1.58	1.03-2.41	0.034
S100A10	200872_at	966	443	Platin	1.25	1.07-1.45	0.004
		299	494	Taxol	1.38	1.13-1.68	0.0015
		293	483	Taxol+platin	1.33	1.09-1.63	0.0048
		80	28	Docetaxel	2.35	1.29-4.3	0.0043
		87	48	Gemcitabine	1.63	1.08-2.44	0.017
		164	56	Paclitaxel	2.75	1.61-4.68	0.00011
		69	50	Topotecan	1.26	0.86-1.84	0.24
S100A11	200660_at	631	778	Platin	0.1	0.95-1.26	0.2
		317	476	Taxol	1.22	1.01-1;48	0.043
		308	468	Taxol+platin	1.22	1-1.49	0.048
		48	60	Docetaxel	1.46	0.83-2.55	0.18
		53	82	Gemcitabine	1.36	0.91-2.04	0.13
		137	83	Paclitaxel	1.55	0.97-2.46	0.064
		47	72	Topotecan	1.52	1.02-2.27	0.038
S100A12	205863_at	356	1.53	Platin	0.85	0.73-1.0	0.046
		218	575	Taxol	0.83	0.68-1.02	0.078
		215	561	Taxol+platin	0.81	0.66-1.00	0.047
		27	81	Docetaxel	0.56	0.32-1	0.047
		88	47	Gemcitabine	0.81	0.53-1.24	0.33
		65	155	Paclitaxel	0.51	0.32-0.83	0.006
		34	85	Topotecan	0.77	0.51-1.17	0.23
S100A13	202598_at	935	474	Platin	0.84	0.73-0.98	0.025
		369	424	Taxol	1.15	0.95-1.39	0.15
		562	214	Taxol+platin	0.84	0.68-1.04	0.11
		55	53	Docetaxel	0.74	0.43-1.26	0.26
		46	89	Gemcitabine	1.3	0.86-1.97	0.22
		67	153	Paclitaxel	1.82	1.07-3.1	0.025
		70	49	Topotecan	0.76	0.51-1.11	0.15
S100A14	218677_at	505	904	Platin	0.9	0.78-1.05	0.18
		591	202	Taxol	1.14	0.92-1.4	0.23
		581	195	Taxol+platin	1.16	0.94-1.44	0.16
		26	82	Docetaxel	0.6	0.3-1.2	0.14
		57	78	Gemcitabine	1.43	0.95-2.13	0.081
		164	56	Paclitaxel	1.44	0.89-2.34	0.14
		57	62	Topotecan	1.6	1.08-2.37	0.017
S100A16	227998_at	119	359	Platin	1.32	0.98-1.76	0.063
		267	90	Taxol	1.5	1.11-2.04	0.0082
		266	90	Taxol+platin	1.5	1.11-2.03	0.0086
		…	…	Docetaxel	…	…	…
		…	…	Gemcitabine	…	…	…
		…	…	Paclitaxel	…	…	…
				Topotecan
S100B	209686_at	480	929	Platin	0.86	0.74-0.99	0.041
		544	249	Taxol	1.14	0.94-1.39	0.19
		531	245	Taxol+platin	1.15	0.94-1.40	0.18
		39	69	Docetaxel	0.72	0.42-1.22	0.22
		97	38	Gemcitabine	1.7	1.1-2.61	0.015
		162	58	Paclitaxel	1.41	0.87-2.28	0.16
		83	36	Topotecan	1.33	0.89-1.99	0.17
S100G	207885_at	357	1052	Platin	0.84	0.72-0.99	0.035
		219	574	Taxol	0.8	0.65-0.97	0.027
		214	562	Taxol+platin	0.81	0.66-0.99	0.039
		50	58	Docetaxel	0.49	0.28-0.85	0.0098
		92	43	Gemcitabine	0.73	0.48-1.1	0.13
		54	166	Paclitaxel	0.84	0.5-1.43	0.53
		68	51	Topotecan	0.82	0.56-1.2	0.31
S100P	204351_at	508	901	Platin	0.99	1.33	0.068
		276	517	Taxol	1.18	0.96-1.43	0.11
		269	507	Taxol+platin	1.17	0.96-1.43	0.12
		39	69	Docetaxel	1.76	1-3.11	0.048
		57	78	Gemcitabine	1.38	0.93-2.05	0.11
		137	83	Paclitaxel	2.14	1.35-3.39	0.00096
		40	79	Topotecan	1.36	0.91-2.03	0.13
S100Z	1554876_a_at	189	289	Platin	0.91	0.71-1.15	0.41
		266	91	Taxol	1.2	0.87-1.66	0.26
		265	91	Taxol+platin	1.2	0.87-1.66	0.27
		…	…	Docetaxel	…	…	…
		…	…	Gemcitabine	…	…	…
		…	…	Paclitaxel	…	…	…
		…	…	Topotecan	…	…	…
Abbreviations: exp -expression, HR-hazard ratio, CI-confidence intervals

## Sheet: Table S6
Table S6. The mRNA expression levels of S100 family members in ovarian normal vs. tumor patients.
S100A1	Probe set	Tissue	Min	Q1	Median	Q3	Max	P value	Sample n
	205334_at	Normal	44	63	114	142	274	NA	5
	205334_at	Cancer	2	318	808	1719	16555	0.0021	1648
S100A2	Probe set	Tissue	Min	Q1	Median	Q3	Max	P value	Sample n
	204268_at	Normal	7	26	32	55	145	NA	5
	204268_at	Cancer	6	465	984	2318	28263	0.000184	1648
S100A3	Probe set	Tissue	Min	Q1	Median	Q3	Max	P value	Sample n
	206027_at	Normal	7	27	31	106	208	NA	5
	206027_at	Cancer	2	13	42	107	2066	0.888	1648
S100A4	Probe set	Tissue	Min	Q1	Median	Q3	Max	P value	Sample n
	203186_s_at	Normal	402	457	535	730	874	NA	5
	203186_s_at	Cancer	9	1658	3362	6421	48900	0.00079	1648
S100A5	Probe set	Tissue	Min	Q1	Median	Q3	Max	P value	Sample n
	207763_at	Normal	3	7	7	14	255	NA	5
	207763_at	Cancer	2	12	35	71	547	0.17	1648
S100A6	Probe set	Tissue	Min	Q1	Median	Q3	Max	P value	Sample n
	217728_at	Normal	5239	5416	5447	6212	6625	NA	5
	217728_at	Cancer	10	5491	12388	21783	99858	0.0658	1648
S100A7	Probe set	Tissue	Min	Q1	Median	Q3	Max	P value	Sample n
	205916_at	Normal	6	16	19	22	52	NA	5
	205916_at	Cancer	1	6	13	42	38245	0.696	1648
S100A7A	Probe set	Tissue	Min	Q1	Median	Q3	Max	P value	Sample n
	232170_at	Normal	13	36	37	38	106	NA	5
	232170_at	Cancer	1	7	16	40	4705	0.102	1648
S100A8	Probe set	Tissue	Min	Q1	Median	Q3	Max	P value	Sample n
	202917_s_at	Normal	6	179	270	294	2231	NA	5
	202917_s_at	Cancer	2	226	616	1823	50345	0.158	1648
S100A9	Probe set	Tissue	Min	Q1	Median	Q3	Max	P value	Sample n
	203535_at	Normal	21	22	98	212	707	NA	5
	203535_at	Cancer	4	187	471	1199	41723	0.0276	1648
S100A10	Probe set	Tissue	Min	Q1	Median	Q3	Max	P value	Sample n
	200872_at	Normal	3499	3974	4226	5455	8291	NA	5
	200872_at	Cancer	20	3669	6200	9929	36763	0.37	1648
S100A11	Probe set	Tissue	Min	Q1	Median	Q3	Max	P value	Sample n
	200660_at	Normal	430	442	796	1289	2156	NA	5
	200660_at	Cancer	20	3312	6380	9537	34372	0.000757	1648
S100A12	Probe set	Tissue	Min	Q1	Median	Q3	Max	P value	Sample n
	205863_at	Normal	48	74	99	127	135	NA	5
	205863_at	Cancer	2	38	70	138	1681	0.472	1648
S100A13	Probe set	Tissue	Min	Q1	Median	Q3	Max	P value	Sample n
	202598_at	Normal	1797	1855	1862	2182	2812	NA	5
	202598_at	Cancer	63	2578	3869	5601	25575	0.0111	1648
S100A14	Probe set	Tissue	Min	Q1	Median	Q3	Max	P value	Sample n
	218677_at	Normal	65	132	157	197	514	NA	5
	218677_at	Cancer	2	343	614	1036	10357	0.004	1648
S100A16	Probe set	Tissue	Min	Q1	Median	Q3	Max	P value	Sample n
	227998_at	Normal	1819	1879	2442	2643	6617	NA	5
	227998_at	Cancer	32	1928	2978	4352	12244	0.675	1648
S100B	Probe set	Tissue	Min	Q1	Median	Q3	Max	P value	Sample n
	209686_at	Normal	12	13	30	30	43	NA	5
	209686_at	Cancer	1	9	25	64	1977	0.828	1648
S100G	Probe set	Tissue	Min	Q1	Median	Q3	Max	P value	Sample n
	207885_at	Normal	5	7	12	19	37	NA	5
	207885_at	Cancer	1	5	9	22	3395	0.566	1648
S100P	Probe set	Tissue	Min	Q1	Median	Q3	Max	P value	Sample n
	204351_at	Normal	7	19	20	27	45	NA	5
	204351_at	Cancer	2	22	61	149	31969	0.0452	1648
S100Z	Probe set	Tissue	Min	Q1	Median	Q3	Max	P value	Sample n
	1554876_a_at	Normal	5	6	9	22	102	NA	5
	1554876_a_at	Cancer	1	8	20	39	579	0.52	1648
Abbreviations: Min-minimal expression level, Q1-one quarter, Q3-three quarter, Max-max expression level, n-number
