# Supplementary material for: Prognostic values of S100 family members in ovarian cancer patients
Source: BMC Cancer. 2018 Dec 17;18:1256. doi: 10.1186/s12885-018-5170-3 (PMC6296138; doi:10.1186/s12885-018-5170-3)
Supplement: Supplementary file 4 — Table S8. Differential expression of S100 family members in normal and tumor tissues across 31 tumor types from the TCGA and GTEx data. Abbreviations: exp. -expression, n-number. (XLSX 16 kb) [file 12885_2018_5170_MOESM4_ESM.xlsx]

## Sheet: Table S8
Table S8. Differential expression of S100 family members in normal and tumor tissues across 31 tumor types from the TCGA and GTEx data
We use log2(TPM + 1) for log-scale.																																Notes:
	ACC	BLCA	BRCA	CESC	CHOL	COAD	DLBC	ESCA	GBM	HNSC	KICH	KIRC	KIRP	LAML	LGG	LIHC	LUAD	LUSC	OV	PAAD	PCPG	PRAD	READ	SARC	SKCM	STAD	TGCT	THCA	THYM	UCEC	UCS		ACC	Adrenocortical carcinoma
S100Z (N)	0.2	0.1	0.2		0.1	0.2	1.2	0.1	0.1		0.1	0.1	0.1	0.5	0.1	0.1	0.6	0.7	0.1	0.1	0.1	0.2	0.2		0.1	0.1	0.2	0.1	1.1	0.1	0.1		BLCA	Bladder Urothelial Carcinoma
S100Z (T)	0.1	0.1	0.2	0.1	0.2	0.1	0.9	0.1	0.7	0.1	0.1	0.4	0.2	4.7	0.3	0.1	0.3	0.2	0.1	0.4	0.1	0.1	0.1	0.2	0.1	0.1	1.2	0.1	0.5	0.1	0.1		BRCA	Breast invasive carcinoma
S100P (N)	0.7	10.4	1.5	2.4	0.7	2.9	7.7	8.1	0.8	6.4	1	0.7	0.7	4	0.8	1.7	5.2	5.2	0.7	0.4	0.6	5.4	2.6	2.6	5.8	8.4	2.2	1.4	7.7	1	1		CESC	Cervical squamous cell carcinoma and endocervical adenocarcinoma
S100P (T)	0.2	10.4	5.6	6.9	1.3	9	0.2	7.3	0.9	5.9	0.3	0.6	0.4	2.5	0.6	2.8	7.5	4.9	0.9	9	0.6	3.6	9	0.5	0.4	8.4	1.3	0.4	0.3	2.9	2.4		CHOL	Cholangio carcinoma
S100G (N)																					0.2												COAD	Colon adenocarcinoma
S100G (T)								0.1						0.2												0.1							DLBC	Lymphoid Neoplasm Diffuse Large B-cell Lymphoma
S100B (N)	2.2	3.6	6.2	3.2	0.4	5.2	1.4	3.2	8.5	3.7	1.1	1.2	1.1	0.3	8.5	0.8	2.7	2.7	1.8	1.3	3.1	3.7	5.4	3.4	3.7	2.8	2	2.3	1.4	1.9	2		ESCA	Esophageal carcinoma
S100B (T)	0.3	1.9	2.2	2.7	2	1.9	2.8	2	9.9	3.2	0.3	1.4	0.7	2.1	9.2	0.6	3.2	2.6	1.2	3.6	6.2	1.7	1.9	1.2	9.6	1.9	2.4	2.6	3.3	1.7	1.7		GBM	Glioblastoma multiforme
S100A16 (N)	5.7	6.7	7.2	6.8	6.2	6.5	0.6	10.8	5.4	10.2	6.8	6.4	6.4	3.1	5.4	6.2	7.2	7.2	6.3	3.9	5.5	6.1	6.4	6.6	8.6	6	6.3	6.3	0.6	6.5	6.5		HNSC	Head and Neck squamous cell carcinoma
S100A16 (T)	3.8	8.5	8.1	9.5	8.4	7.8	4.5	8.6	8.3	9.5	4.1	7	7.2	0.7	6.8	6.9	7.7	8.6	7.5	8.6	5.1	4.6	7.5	7.2	6.7	7.7	5	7	6.7	7.1	6.2		KICH	Kidney Chromophobe
S100A14 (N)	0.6	5.1	4.6	1.5	3.5	4.3	0.3	11.3	1	10.6	4.6	4.1	3.9	0.6	1	2.5	6.3	6.2	0.9	2.6	0.1	3.9	3	2.5	8.9	4.9	0.9	6.6	0.3	1.1	1		KIRC	Kidney renal clear cell carcinoma
S100A14 (T)	0.1	7.5	7.9	9.2	7.6	7.6	0.4	7.8	0.3	9.3	0.9	1.8	3.5		0.3	3	7.5	7.8	5.7	7.6	0.1	2.2	7.2	0.4	0.3	6.7	3.2	7.6	9.4	5.5	3.9		KIRP	Kidney renal papillary cell carcinoma
S100A13 (N)	6.8	7.1	7.8	7.4	4.9	7.1	1.5	6.3	7.3	6.5	7.6	7.3	7	6.6	7.3	4.8	7.3	7.3	7.1	4.9	7	6.7	7.2	7.9	6.7	5.7	6	8.8	1.5	7.3	7.2		LAML	Acute Myeloid Leukemia
S100A13 (T)	6.3	7.3	8.1	7.7	7.3	6.2	6.1	5.9	7.7	7	5.9	7.6	7.7	2.6	6.2	6.3	7.7	6.9	8	7.7	6.4	5.8	6.3	8	8.6	5.7	7.5	9.8	7.1	8	7.6		LGG	Brain Lower Grade Glioma
S100A12 (N)	1	1.6	1.2	1.4	1.4	0.9	9.7	5.1	1.1	5.1	1.4	0.9	0.9	0.1	1.1	2.1	5.8	5.9	0.7	0.7	0.5	1.1	1	1.1	0.6	1.4	0.6	1.9	9.7	1.4	1.6		LIHC	Liver hepatocellular carcinoma
S100A12 (T)	0.4	1.5	0.2	2.4	0.3	0.5	0.5	3	1	5.1	0.5	1.4	0.5	5	0.3	0.3	0.8	2.3	0.5	0.7	0.8	0.2	0.4	0.3	0.3	1.1	0.5	0.2	0.6	0.4	0.4		LUAD	Lung adenocarcinoma
S100A11 (N)	7.4	10.3	9.1	9.1	5.5	7.8	10.7	11.8	4.1	11.5	9.2	8.8	8.5	8.3	4.1	5.2	9.7	9.7	7	6.4	6.6	9.1	7.8	8.4	9.4	8.2	6.9	8.4	10.6	8.3	8.2		LUSC	Lung squamous cell carcinoma
S100A11 (T)	8.1	11.6	10.3	11.7	10.3	10.1	8.5	11.1	8.6	11.6	8.6	9.3	10.3	7.7	6.2	6.3	10.5	11.3	10.4	11	8.1	9.1	10	9.8	9.9	10.6	9.1	9.8	9.3	10.6	9.8		MESO	Mesothelioma
S100A10 (N)	8.4	8.4	8.9	8.2	6.4	8.5	7	10.4	4.1	10	8.5	8.5	8.2	2.5	4.1	5.8	9.5	9.5	7.8	5.7	8.4	7.3	8.4	8.1	8.7	7	7.6	7.2	7	7.7	7.6		OV	Ovarian serous cystadenocarcinoma
S100A10 (T)	7.3	9.1	8.6	10	9.1	9.9	7.9	10.3	9.1	10.2	7.5	9.6	9.3	6.8	6.9	7.9	10	9.5	8.4	10.2	6.8	7.7	9.8	9.2	9.1	10.1	9.2	7.9	7.7	8.3	8.1		PAAD	Pancreatic adenocarcinoma
S100A9 (N)	6.5	7	6.4	6.1	4.7	5.4	13.5	14.6	4.2	14.7	5.4	4.6	4.7	2.7	4.2	5.6	9.8	9.8	5	3.9	4.8	5.3	5.5	4.6	5.8	5.3	3.8	6	13.5	5.4	5.5		PCPG	Pheochromocytoma and Paraganglioma
S100A9 (T)	2.6	9.2	5	11.9	4.5	5.6	6.5	9.8	6.4	12.9	3.3	5.4	5	9	3.3	3.6	8.1	9.9	5.5	6.1	4	3.5	5.8	5.2	5.2	5.5	5.1	4.2	3.8	5.8	5.6		PRAD	Prostate adenocarcinoma
S100A8 (N)	5.2	5.7	4.9	5.6	3.8	3.9	11.1	14.1	3.6	14.4	4.1	3.6	3.5	2	3.6	4.9	8.9	9.1	3.9	3	3.4	4	4	3.5	4.8	4.3	4.3	4.9	11.1	4.5	4.5		READ	Rectum adenocarcinoma
S100A8 (T)	1.8	6.6	3.4	11.2	2.9	3.6	5.3	9	5.2	12.3	2.2	4.6	3.5	8.8	2.6	2.1	5.2	8.5	3.3	4.5	3.4	2.1	3.5	3	3.8	3.8	3.3	3	3.7	4.2	3.7		SARC	Sarcoma
S100A7A (N)								0.1		0.8															0.1		0.2						SKCM	Skin Cutaneous Melanoma
S100A7A (T)				0.3				0.9		2.9								0.3															STAD	Stomach adenocarcinoma
S100A7 (N)	0.1	0.3	0.5	1		0.2	0.1	5	0.5	9.3			0.1	0.2	0.5	0.1	0.3	0.3	0.4	0.1		0.2	0.3	0.1	5.8	0.2	0.4		0.1	0.6	0.6		TGCT	Testicular Germ Cell Tumors
S100A7 (T)		1.9	0.9	6.2	0.1	0.1		7	0.1	9.8					0.1		0.2	4.5	0.7	0.1			0.1	0.2	0.2	0.3	0.4			0.4	0.4		THCA	Thyroid carcinoma
S100A6 (N)	8.7	11.2	10.1	10.6	5	10.5	9.4	9.8	7.1	10.1	10.4	10	9.9	5.7	7.1	4.9	11	10.9	8.9	5.8	8.4	9.6	10.5	10.5	9.5	8.9	6.8	10.1	9.4	10.2	10.2		THYM	Thymoma
S100A6 (T)	7.8	12.1	9.4	11.2	11	11.8	8.8	10.2	10.3	10.8	8.7	9.4	11.2	7.1	8.2	6.1	11.5	10.7	9.7	12.4	9.7	8	11.6	11.2	10.6	10.4	7.2	12.1	8.7	10.2	9.4		UCEC	Uterine Corpus Endometrial Carcinoma
S100A5 (N)		0.7	0.2	0.2		0.2	0.4	0.2	0.4	0.3	0.9	0.8	0.7	0.9	0.4		0.4	0.4				0.2	0.2	0.4	0.3	0.1	0.1	2.3	0.4	0.3	0.3		UCS	Uterine Carcinosarcoma
S100A5 (T)		1.3	0.2	0.4	0.1	0.5	0.4	0.5	0.1	0.3	1	0.1	0.2	0.3			0.5	0.3	2.1	0.9	0.1	0.1	0.3	0.4	0.3	0.5	0.2	4	0.7	0.6	0.5		UVM	Uveal Melanoma
S100A4 (N)	5.9	8.4	8.6	8.8	4.1	7.4	9.5	6.8	2.1	7.2	7	6.8	6.3	4	2.1	3.8	9.5	9.5	5.1	4.2	4.9	7.3	7.4	7.9	8.2	5.7	4.5	7.5	9.5	7.8	7.8
S100A4 (T)	4.2	8.1	7.4	7.3	6.8	7.1	8	6	6.2	7.2	4.5	7.2	6.4	8.3	3	4.9	8.2	7.4	7.4	8.3	5.8	5.8	7.2	8.2	7.5	6.4	6.5	8.1	6.9	7.8	7.3
S100A3 (N)	0.9	1.7	1.6	3.2	0.1	1.3	0.1	3.6	0.3	2.4	1.8	1.3	1.4	0.2	0.3	0.1	3.6	3.7	0.8	0.3	0.4	1.5	1.3	1.3	3	0.7	0.6	1.3	0.1	2.1	2.1
S100A3 (T)	0.7	2	1	3	1.9	1.5	1.7	2.4	2.9	2.9	0.5	2.1	1.1	0.1	1.1	0.4	1.5	2.2	1.3	2.3	0.9	0.6	1.5	2.6	2	1.6	0.8	0.8	0.7	1.6	1.6
S100A2 (N)	1.3	7.8	2.9	2.3	0.1	1.5	0.3	11.2	1	11.4	7.3	6.9	6.9	0.7	1	0.4	2.6	2.7	1.3	0.7	0.5	4.6	1.6	6.1	7.7	1	2.2	3.8	0.3	1.9	1.9
S100A2 (T)	1.2	9.4	2.9	11.5	2.5	3.8	0.8	9.4	3.4	12.2	3.6	2.6	4	0.3	2.2	0.6	4.7	10.2	5	4.8	1.4	3.8	3.9	3.2	2.7	2.3	0.9	5.2	4	5.6	5
S100A1 (N)	1.8	1.8	6.2	1.7	1.3	2.9	0.5	1.8	8.5	6	6.6	6.4	6.5	5.4	8.5	1.5	1.9	1.9	1.1	2	1.8	2.3	3	7.4	4.3	3.2	3	7.2	0.5	1.6	1.6
S100A1 (T)	0.7	1.1	5.8	1.8	4.7	1.2	1.3	1.6	6.1	2.2	1.6	6.6	6.8	1.6	7.1	2.5	1.4	1.3	9	2.6	2.1	1.5	1.4	1.6	10.3	1.7	3	9.9	3.9	5.7	4.9
